# Supplementary material for: Getting Insights in Stakeholder Collaboration in the Transition Toward Safe and Sustainable Food Production: Net-Map Analysis of the Italian Wheat Supply Chain
Source: Foods. 2025 Feb 25;14(5):786. doi: 10.3390/foods14050786 (PMC11898932; doi:10.3390/foods14050786)
Supplement: Supplementary file 1 [file foods-14-00786-s001.zip]

Archive with 2 entries (2 files):
- Supplementary Material S1.pdf
- Supplementary Material S2_questions.pdf
